# Supplementary material for: Comprehensive analysis of the expression, prognosis, and immune infiltrates for CHDs in human lung cancer
Source: Discov Oncol. 2022 Apr 25;13:29. doi: 10.1007/s12672-022-00489-y (PMC9038980; doi:10.1007/s12672-022-00489-y)
Supplement: Supplementary file 2 — Additional file2 (XLSX 13 KB) [file 12672_2022_489_MOESM2_ESM.xlsx]

## Sheet: Sheet1
	Table. 1 The SignificantChanges of CHDs Expressionin Transcription Level between Different Types of Lung Cancer and Normal Lung Tissues(Oncomine Database)
			Types of Lung Carcinoma versus Normal Lung Tissue		Fold Change		p Value		t Test		Source and/or Reference
	CHD1		Squamous Cell Lung Carcinoma		-1.195		1.27e-86		-26.7		TCGA Lung 2
			Squamous Cell Lung Carcinoma, Basaloid Variant		-1.32		0.002		-4.377		TCGA Lung 2
			Squamous Cell Lung Carcinoma		-1.115		1.14e-29		-13.378		Weiss Lung Statistics
	CHD2		Large Cell Lung Carcinoma		-1.98		0.001		-4.22		Garber Lung
			NA		NA		NA		NA		NA
	CHD3		Lung Adenocarcinoma		-1.123		1.34e-34		-14.2		TCGA Lung 2
			Lung Adenocarcinoma, Mixed Subtype		-1.109		7.91e-08		-5.864		TCGA Lung 2
			Squamous Cell Lung Carcinoma, Basaloid Variant		-1.272		0.004		-3.589		TCGA Lung 2
			Micropapillary Lung Adenocarcinoma		-1.189		0.009		-7.453		TCGA Lung 2
			Non-Mucinous Bronchioloalveolar Carcinoma		-1.141		0.008		-3.079		TCGA Lung 2
			Squamous Cell Lung Carcinoma		-1.13		6.68E-42		-15.504		TCGA Lung 2
			Lung Adenocarcinoma		-1.076		2.30E-9		-6.487		Weiss Lung
			Squamous Cell Lung Carcinoma		-1.091		4.43E-20		-10.161		Weiss Lung
			Squamous Cell Lung Carcinoma		1.456		6.41E-8		6.186		Talbot Lung
	CHD4		Lung Adenocarcinoma		1.513		3.77e-07		6.257		Stearman Lung
			Large Cell Lung Carcinoma		1.744		5.14e-07		6.36		Hou Lung
			Squamous Cell Lung Carcinoma		1.474		1.29e-07		5.812		Talbot Lung
			Lung Adenocarcinoma		1.75		1.7e-12		7.907		Selamat Lung
	CHD5		Lung Carcinoid Tumor		8.841		5.91e-07		6.879		Bhattacharjee Lung
			Small Cell Lung Carcinoma		6.526		0.000623		4.1		Bhattacharjee Lung
	CHD6		Squamous Cell Lung Carcinoma, Basaloid Variant		1.168		0.001		4.69		TCGA Lung 2
			Large Cell Lung Carcinoma		1.268		1.91e-06		6.032		Hou Lung
			Squamous Cell Lung Carcinoma		1.199		2.18e-08		6.204		Hou Lung
			NA		NA		NA		NA		NA
	CHD7		Large Cell Lung Carcinoma		2.741		5.4e-07		6.866		Hou Lung
			Papillary Lung Adenocarcinoma		1.162		0.003		3.665		TCGA Lung 2
			Non-Mucinous Bronchioloalveolar Carcinoma		1.077		0.004		3.456		TCGA Lung 2
			Lung Adenocarcinoma		1.491		4.77e-10		6.799		Selamat Lung
	CHD8		Lung Adenocarcinoma		1.847		7.80E-11		7.04		Selamat Lung
			NA		NA		NA		NA		NA
	CHD9		Large Cell Lung Carcinoma		-1.451		0.003		-4.073		Yamagata Lung
			Lung Adenocarcinoma		-1.43		0.005		-3.189		Yamagata Lung
			Lung Adenocarcinoma		-1.404		1.04e-09		-6.627		Landi Lung
			Lung Adenocarcinoma		-1.19		3.76e-08		-6.195		Okayama Lung
	NA, not available;
